# Supplementary material for: How to Survive a (Juvenile) Piranha Attack: An Integrative Approach to Evaluating Predator Performance
Source: Integr Org Biol. 2023 Sep 1;5(1):obad032. doi: 10.1093/iob/obad032 (PMC10561132; doi:10.1093/iob/obad032)
Supplement: obad032_Supplemental_Files [file obad032_supplemental_files.zip]

Archive with 2 entries (2 files):
- FeedingTrialAnalysis.xlsx
- JawMorphometrics.xlsx
