# Supplementary material for: How to Survive a (Juvenile) Piranha Attack: An Integrative Approach to Evaluating Predator Performance
Source: Integr Org Biol. 2023 Sep 1;5(1):obad032. doi: 10.1093/iob/obad032 (PMC10561132; doi:10.1093/iob/obad032)
Supplement: obad032_Supplemental_Files [file obad032_supplemental_files.zip › FeedingTrialAnalysis.xlsx]

## Sheet: Sheet1
Trial	PiranhaID	# of Bites	Angle	Other	BiteLocation	PreyLocation	Behavior	Pectoral fins	Rotate	Puncture
1	5	1	0		tail	substratum	swimming away			no
1	5	1	270		head	substratum	turning		turn	no
1	5	2	90		head	substratum	turning		turn	no
1	5	0	90	dodge	tail	substratum	turning, anchored		turn	no
1	5	0	20	dodge	tail	substratum	anchored, swim away			no
1	5	0	270	dodge	midbody	substratum	anchored, swim away		turn	no
1	5	0	270	dodge	midbody	substratum	turn		turn	no
1	5	0	30	dodge	tail	substratum	swim away, turns		turn	no
1	5	0	90	dodge	tail	substratum	rotates, swims away		rotate	no
1	5	0	270	dodge	midbody	substratum	rotates, swims away		rotate	no
1	5	0	0	dodge	tail	substratum	swims away			no
1	5	13	0		tail	elevated 3 inches	swimming up away			yes
3	5	8	270		tail	substratum	anchored			yes
4	2	3	270		tail	elevated 2 inches	swimming down, floating	flare		yes
5	6	1	0		tail	elevated 1 inch	swimming away			no
5	6	7	270		midbody	elevated 0.5-1 inch	swimming away			yes
7	5	2	0	ventral	tail	surface	swimming away			no
7	5	2	270	ventral	midbody	surface	floating	flare		no
7	5	1	90	dodge	pectoral	surface	swimming away	flare	rotate	no
7	5	1	270	dodge	midbody	elevated 0.5 inch	normal	flare	rotates	no
7	5	1	30	ventral	mouth	elevated 6 inches	swimming down	flare	rotate	no
7	5	12	0	dorsal	tail	substratum	anchored	flare		yes
8	6	1	260	dodge	tail	substratum	swimming away, rotates		rotate	no
8	6	0	90		tail	substratum	anchored		bends	no
8	6	4	270		tail	substratum	swimming away			yes
8	6	9	90	dorsal	posterior mid	substratum	anchored			yes
9	6	4	270	ventral	midbody	substratum	anchored			no
9	6	1	0	dorsal	midbody	substratum	anchored			no
9	6	1	260		tail	elevated 2 inches	swimming up, turns		turn	no
9	6	0	270	dodge	tail	substratum	anchored		turn	no
9	6	0	350	dodge	midbody	elevated 0.5 inch	swimming up away		turn	no
9	6	0	0	dodge	tail	substratum	anchored		turn	no
9	6	13	10	dorsal	tail	substratum	anchored			yes
9	6	15	50	ventral	midbody	surface	swimming away			yes
10	7	2+	45		tail	substratum	swimming away			yes
10	7	1	270	dorsal	dorsalfin	substratum	anchored			no
10	7	0	90		tail	substratum	anchored		rotate	no
10	7	0	0	ventral	tail	surface	swimming up away		turn	no
