# Supplementary material for: How to Survive a (Juvenile) Piranha Attack: An Integrative Approach to Evaluating Predator Performance
Source: Integr Org Biol. 2023 Sep 1;5(1):obad032. doi: 10.1093/iob/obad032 (PMC10561132; doi:10.1093/iob/obad032)
Supplement: obad032_Supplemental_Files [file obad032_supplemental_files.zip › JawMorphometrics.xlsx]

## Sheet: Sheet1
ID	Specimen	Side	SL	Mass	AM_Width	AM_Length	AM_Height	AM_Volume	AM_PCSA	A2In	A3In	JawOpenIn	Outlever	A2Length	A3Length	A3TendonLength	A2OrigJoint	A3OrigJoint	InsDist	MandDorsalLength	MandVentralLength	A1MassPre	A2MassPre	NewA2Mass	A3MassPre	NewA3Mass	AM Total	A1MassPost	A2MassPost	A3MassPost	A2Prop	A3Prop	MeasureMax	MaxBFAnt	MaxBFPost
1	P1	R			1.405	1.573	3.35	7.40372	4.70675	0.194	0.568	0.127	0.929	1.736	2.12	0.798	1.831	1.666	0.65	0.941	0.996		0.21435		0.05944									1.429	2.821
2	P4	L	86.41	22.69	1.179	1.161	3.44	4.70874	4.05576	0.383	0.638	0.16	1.051	1.392	1.79	0.812	1.577	1.507	0.648	0.935	1.179	0.0626	0.2925		0.0344			0.0574	0.2807	0.0326	0.959658	0.947674		3.106	6.981
2	P4	R	86.41	22.69	1.216	1.41	3.44	5.89809	4.18304	0.83	0.497	0.676	1.178	1.556	2	1.061	2.034	1.705	0.826	0.912	0.784	0.09525	0.356		0.075			0.0892	0.3353	0.06249	0.941854	0.8332		6.585	17.008
3	P5	L	92.33	34.07	1.162	1.521	3.86	6.82217	4.48532	0.388	0.644	0.237	1.067	1.502	2.37	1.145	1.817	1.84	0.954	1.285	1.207	0.06	0.338		0.148				0.3241	0.1387	0.958876	0.937162	2.63518	3.383	5.618
3	P5	R	92.33	34.07	1.155	1.522	4.46	7.84028	5.1513	0.544	0.638	0.231	1.21	1.646	2.221	1.08	1.952	1.905	0.79	1.167	1.316	0.077	0.344		0.171				0.333	0.1661	0.968023	0.971345	2.63518	5.6	11.607
4	P7	L	97.47	34.64	1.448	1.29	3.69	6.89262	5.34312	0.219	0.568	0.171	1.057	1.545	1.929	0.909	1.688	1.565	0.653	1.06	1.151	0.127	0.499		0.089				0.4876	0.0847	0.977154	0.951685	9.71419	3.242	6.469
4	P7	R	97.47	34.64	1.417	1.479	3.69	7.73329	5.22873	0.334	0.56	0.168	1.07	1.642	2.153	0.998	1.84	1.72	0.733	1.115	1.146	0.091	0.5		0.13				0.4902	0.1254	0.9804	0.964615	9.71419	4.347	8.345
5	P6	L	113.28	57.76	1.675	1.775	5.8	17.2441	9.715	0.647	0.768	0.221	1.224	1.646	2.696	1.366	2.088	2.294	1.067	1.281	1.425	0.083	0.571		0.0967				0.5612	0.0911	0.982837	0.942089	3.16512	7.058	13.489
5	P6	R	113.28	57.76	1.645	1.762	5.8	16.8112	9.541	0.361	0.78	0.288	1.279	1.846	2.652	0.996	2.036	2.167	0.828	1.223	1.487		0.95		0.163				0.932	0.1597	0.981053	0.979755	3.16512	6.524	13.649
6	P3	L	96.58	33.76	1.529	1.495	3.88	8.86912	5.93252	0.319	0.645	0.195	1.105	1.876	2.17	0.824	1.887	1.91	0.494	0.858	1.247		0.458		0.226								0.760363	6.14	15.815
6	P3	R	96.58	33.76	1.589	1.604	3.88	9.88917	6.16532	0.268	0.608	0.178	1.084	2.013	2.58	0.862	2.12	2.172	0.67	1.042	1.198		0.4648		0.0447								0.760363	2.503	5.205
7	P2	L	93.57	33.14	1.56	1.529	4.03	9.61252	6.2868	0.381	0.808	0.263	1.27	2.1	2.805	1.344	2.349	2.249	0.958	1.306	1.396		0.35262		0.0675								0.928957	2.331	4.534
7	P2	R	93.57	33.14	1.419	1.265	4.03	7.23399	5.71857	0.284	0.82	0.176	1.154	1.46	2.192	1.281	1.662	1.724	0.936	1.218	1.259		0.21184		0.05296								0.928957	2.224	4.213
8		L	102	43.61	1.756	1.418	4.6	11.454	8.0776	0.289	0.366	0.154	0.95	1.518	1.862	0.723	1.7	1.714	0.452	0.886	1.071	0.0954	0.2522	0.4612	0.2289	0.0199	0.5765						4.48102	4.589	9.844
8		R	102	43.61	1.644	1.421	4.64	10.8396	7.62816	0.421	0.653	0.23	1.106	1.43	2.069	0.979	1.696	1.767	0.77	1.126	1.256	0.0362	0.3526	0.48024	0.2115	0.08386	0.6003						4.48102	6.547	12.867
9		L	100	44.677	1.593	1.48	4.37	10.3029	6.96141	0.262	0.579	0.311	0.939	1.39	2.051	1.039	1.646	1.672	0.785	1.071	1.077	0.053	0.2146	0.38176	0.2096	0.04244	0.4772						3.91775	3.663	6.424
9		R	100	45.5226	1.624	1.433	4.39	10.2164	7.12936	0.385	0.613	0.341	1.039	1.452	2.038	1.096	1.634	1.718	0.672	0.995	1.201	0.1128	0.2164	0.46384	0.2506	0.00316	0.5798						3.91775	6.588	13.757
10		L	108	42.7	1.498	1.421	4.49	9.55767	6.72602	0.261	0.391	0.22	0.802	1.337	1.795	0.849	1.545	1.506	0.569	0.917	0.917	0.0806	0.2979	0.41664	0.1423	0.02356	0.5208							3.506	6.131
10		R	108	42.7	1.52	1.451	4.42	9.7484	6.7184	0.406	0.6	0.237	1.045	1.405	1.965	1.037	1.693	1.624	0.773	1.085	1.136	0.0574	0.322	0.464	0.2006	0.0586	0.58							6.121	11.79
11		L	95	37.79	1.535	1.551	4.11	9.78503	6.30885	0.482	0.569	0.268	1.028	1.188	1.983	0.912	1.493	1.708	0.753	0.946	1.24	0.0645	0.229	0.36768	0.1661	0.02742	0.4596							5.594	12.167
11		R	95	37.79	1.369	1.697	4.06	9.43216	5.55814	0.333	0.613	0.255	0.956	1.618	2.112	0.907	1.861	1.666	0.801	1.005	1.039	0.1067	0.2218	0.43776	0.2187	0.00274	0.5472							4.021	7.652
12		L	100	40.2	1.475	1.43	4.33	9.13305	6.38675	0.361	0.522	0.221	1.005	1..348	1.787	0.865	1.559	1.564	0.555	0.975	1.096	0.0502	0.1917	0.36416	0.2133	0.04084	0.4552						3.611	5.525	11.392
12		R	100	40.2	1.567	1.427	4.33	9.68235	6.78511	0.435	0.596	0.338	1.095	1.478	2.251	1.102	1.728	1.918	0.768	1.122	1.185	0.0502	0.3301	0.44408	0.1748	0.06082	0.5551						3.611	5.374	10.488
																						A1MassPre	A2MassPre		A3MassPre		AM Total	A1%	A2%	A3%
																						0.0954	0.2522		0.2289		0.5765	0.165481	0.437467	0.397051
																						0.0362	0.3526		0.2115		0.6003	0.0603032	0.587373	0.352324
																						0.053	0.2146		0.2096		0.4772	0.111065	0.449707	0.439229
																						0.1128	0.2164		0.2506		0.5798	0.19455	0.373232	0.432218
																						0.0806	0.2979		0.1423		0.5208	0.154762	0.572005	0.273233
																						0.0574	0.322		0.2006		0.58	0.0989655	0.555172	0.345862
																						0.0645	0.229		0.1661		0.4596	0.140339	0.498259	0.361401
																						0.1067	0.2218		0.2187		0.5472	0.194993	0.405336	0.399671
																						0.0502	0.1917		0.2133		0.4552	0.110281	0.421134	0.468585
																						0.0502	0.3301		0.1748		0.5551	0.0904342	0.594668	0.314898
																												0.132117	0.489435	0.378447	1
																						AM Total	A1%		NewA2%		NewA3%	NewA2Mass	NewA3Mass
																						0.5765	0.16548		0.8		0.03452	0.4612	0.0199008
																						0.6003	0.0603		0.8		0.1397	0.48024	0.0838619
																						0.4772	0.11106		0.8		0.08894	0.38176	0.0424422
																						0.5798	0.19455		0.8		0.00545	0.46384	0.00315991
																						0.5208	0.15476		0.8		0.04524	0.41664	0.023561
																						0.58	0.09897		0.8		0.10103	0.464	0.0585974
																						0.4596	0.14034		0.8		0.05966	0.36768	0.0274197
																						0.5472	0.19499		0.8		0.00501	0.43776	0.00274147
																						0.4552	0.11028		0.8		0.08972	0.36416	0.0408405
																						0.5551	0.09043		0.8		0.10957	0.44408	0.0608223
																							0.132116		0.8		0.067884
